# Supplementary material for: Loss of telomere silencing is accompanied by dysfunction of Polo kinase and centrosomes during Drosophila oogenesis and early development
Source: PLoS One. 2021 Oct 8;16(10):e0258156. doi: 10.1371/journal.pone.0258156 (PMC8500440; doi:10.1371/journal.pone.0258156)
Supplement: S1 Table — (XLSX) [file pone.0258156.s001.xlsx]

## Sheet: Лист1
Table S1. Identifying proteins interacting with HeT-A Gag in 0-2-h old Drosophila embryos from mass spectrometry data. Proteins considered as significant are shown as green. Mitotic proteins are highlighted in yellow.
Unused	Total	%Cov	%Cov(50)	%Cov(95)	Accession	Name	Species	Peptides(95%)	emPAI
19.99	19.99	22.15	12.6	11.51	tr|V9H0A0|V9H0A0_DROME	Probable gag protein OS=Drosophila melanogaster GN=gag PE=4 SV=1	DROME	11	0.674482
0	19.99	19.51	11.79	10.77	target_gag	target_gag		11	0.674482
0	15.14	19.48	12.98	12.98	tr|A0A0B4KGU4|A0A0B4KGU4_DROME	Belle, isoform B OS=Drosophila melanogaster GN=bel PE=4 SV=1	DROME	11	0.659587
21.41	21.41	17.04	10.49	8.582	tr|X2JC31|X2JC31_DROME	Clathrin heavy chain OS=Drosophila melanogaster GN=Chc PE=3 SV=1	DROME	11	0.398399
20.26	20.26	15.56	8.543	4.991	tr|X2JFG0|X2JFG0_DROME	Rudimentary, isoform D OS=Drosophila melanogaster GN=r PE=1 SV=1	DROME	9	0.374711
12.94	12.94	20.98	19.24	14.83	sp|P21187|PABP_DROME	Polyadenylate-binding protein OS=Drosophila melanogaster GN=pAbp PE=1 SV=3	DROME	8	0.832981
12.94	12.94	26.1	23.9	23.9	tr|M9PCC1|M9PCC1_DROME	Receptor of activated protein kinase C 1, isoform C OS=Drosophila melanogaster GN=Rack1 PE=4 SV=1	DROME	7	1.08057
5.83	5.83	12.85	7.639	7.639	sp|P52304|POLO_DROME	Serine/threonine-protein kinase polo OS=Drosophila melanogaster GN=polo PE=1 SV=2	DROME	4	0.274275
0	4.27	21.89	14.59	12.7	tr|Q24150|Q24150_DROME	Nucleosome assembly protein NAP-1 OS=Drosophila melanogaster GN=Nap1 PE=1 SV=1	DROME	4	1.15443
4.98	4.98	26.63	19.57	19.57	sp|Q9NHD5|SAN_DROME	Probable N-acetyltransferase san OS=Drosophila melanogaster GN=san PE=1 SV=1	DROME	3	0.873817
6.02	6.02	22.02	12.2	12.2	tr|A4V2B8|A4V2B8_DROME	Casein kinase IIalpha, isoform C OS=Drosophila melanogaster GN=CkIIalpha PE=1 SV=1	DROME	3	0.412538
6	6	29.3	9.577	9.577	tr|A0A0C4DHG5|A0A0C4DHG5_DROME	B52, isoform O OS=Drosophila melanogaster GN=B52 PE=4 SV=1	DROME	3	0.501311
5.3	5.3	24.86	14.05	11.89	tr|Q9VD58|Q9VD58_DROME	CG6439, isoform A OS=Drosophila melanogaster GN=CG6439 PE=1 SV=1	DROME	3	0.519911
6.08	6.08	16.07	9.159	7.103	tr|Q9W392|Q9W392_DROME	CG7033 OS=Drosophila melanogaster GN=CCT2 PE=1 SV=2	DROME	3	0.258925
6.06	6.06	14.73	5.237	5.237	tr|Q9VXR5|Q9VXR5_DROME	CG9281, isoform B OS=Drosophila melanogaster GN=CG9281 PE=1 SV=1	DROME	3	0.26638
5.62	5.62	21.54	10.23	6.104	tr|A4V391|A4V391_DROME	Tcp1-like, isoform B OS=Drosophila melanogaster GN=CCT1 PE=1 SV=1	DROME	3	0.353876
5.36	5.36	18.01	10.85	6.434	tr|Q9VHL2|Q9VHL2_DROME	LD47396p OS=Drosophila melanogaster GN=CCT7 PE=1 SV=2	DROME	3	0.343399
6.95	6.95	8.745	4.291	2.429	sp|Q86BY9|RIG_DROME	Protein rigor mortis OS=Drosophila melanogaster GN=rig PE=1 SV=1	DROME	3	0.184485
0	2.7	19.19	15.12	15.12	sp|Q9VGS2|TCTP_DROME	Translationally-controlled tumor protein homolog OS=Drosophila melanogaster GN=Tctp PE=1 SV=1	DROME	2	0.584893
4	4	14.2	7.256	7.256	tr|Q9VRJ4|Q9VRJ4_DROME	SD02021p OS=Drosophila melanogaster GN=Dmel\CG10672 PE=1 SV=1	DROME	2	0.258925
4	4	6.667	6.667	6.667	tr|L0CRY8|L0CRY8_DROME	Heterogeneous nuclear ribonucleoprotein (Fragment) OS=Drosophila melanogaster GN=hrp48 PE=4 SV=1	DROME	2	0.359356
0	4.03	9.368	4.316	3.053	tr|A0A0B4K7L1|A0A0B4K7L1_DROME	ATP-dependent 6-phosphofructokinase OS=Drosophila melanogaster GN=Pfk PE=1 SV=1	DROME	2	0.133824
3.26	3.26	15.66	5.219	2.962	tr|D5SHR2|D5SHR2_DROME	Glycogen [starch] synthase OS=Drosophila melanogaster GN=CG6904-RA PE=2 SV=1	DROME	2	0.245197
4.01	4.01	5.954	3.383	3.383	tr|Q86NY3|Q86NY3_DROME	LD24631p (Fragment) OS=Drosophila melanogaster GN=CG30122 PE=2 SV=1	DROME	2	0.128838
4	4	5.322	0.9804	0.9804	sp|Q9VUV9|U520_DROME	Putative U5 small nuclear ribonucleoprotein 200 kDa helicase OS=Drosophila melanogaster GN=l(3)72Ab PE=2 SV=4	DROME	2	0.0357792
4	4	8.456	1.862	1.862	tr|A0A0B4KEX0|A0A0B4KEX0_DROME	Protein clueless OS=Drosophila melanogaster GN=clu PE=1 SV=1	DROME	2	0.0592537
4	4	5.114	2.612	2.612	tr|Q9VW54|Q9VW54_DROME	26S proteasome regulatory complex subunit p97 OS=Drosophila melanogaster GN=Rpn1 PE=1 SV=2	DROME	2	0.0826367
0	2	4.237	4.237	4.237	tr|A0A0B4KHF0|A0A0B4KHF0_DROME	Ferritin OS=Drosophila melanogaster GN=Fer2LCH PE=1 SV=1	DROME	1	0.145048
0	2	21.65	7.216	7.216	sp|Q9V3P0|PRDX1_DROME	Peroxiredoxin 1 OS=Drosophila melanogaster GN=Jafrac1 PE=1 SV=1	DROME	1	0.211528
2	2	8.387	8.387	8.387	tr|D2NUJ1|D2NUJ1_DROME	GEO10365p1 OS=Drosophila melanogaster GN=primo-1-RB PE=2 SV=1	DROME	1	0.29155
2.01	2.01	9.645	5.584	5.584	tr|Q9W2S9|Q9W2S9_DROME	RT03012p OS=Drosophila melanogaster GN=Rab9Db PE=2 SV=2	DROME	1	0.165914
2	2	10.06	3.736	3.736	sp|P29613-1|TPIS_DROME	Isoform A of Triosephosphate isomerase OS=Drosophila melanogaster GN=Tpi	DROME	1	0.100694
0	2	6.077	6.077	6.077	sp|Q9VSF3|UBC12_DROME	Nedd8-conjugating enzyme Ubc12 OS=Drosophila melanogaster GN=Ubc12 PE=1 SV=1	DROME	1	0.258925
2	2	8.642	8.642	8.642	sp|Q9W3Y0|ZN593_DROME	Zinc finger protein 593 homolog OS=Drosophila melanogaster GN=CG3224 PE=2 SV=1	DROME	1	0.258925
1	1	6.464	2.091	2.091	tr|A0A0B4KF40|A0A0B4KF40_DROME	Sulfotransferase 3, isoform C OS=Drosophila melanogaster GN=St3 PE=4 SV=1	DROME	1	0.0642092
2.01	2.01	5.712	0.8099	0.4689	tr|A0A0B4KFE9|A0A0B4KFE9_DROME	Megator, isoform B OS=Drosophila melanogaster GN=Mtor PE=1 SV=1	DROME	1	0.0339338
2	2	10.61	4.502	4.502	tr|Q7JVH6|Q7JVH6_DROME	CG9436 OS=Drosophila melanogaster GN=CG9436 PE=1 SV=1	DROME	1	0.110336
2	2	9.412	5.098	5.098	tr|Q9V3W7|Q9V3W7_DROME	LD40489p OS=Drosophila melanogaster GN=SF2 PE=1 SV=1	DROME	1	0.165914
0	2	7.407	3.367	3.367	sp|P23572|CDK1_DROME	Cyclin-dependent kinase 1 OS=Drosophila melanogaster GN=Cdk1 PE=1 SV=1	DROME	1	0.110336
0	2	4.852	4.852	4.852	sp|Q95029|CATL_DROME	Cathepsin L OS=Drosophila melanogaster GN=Cp1 PE=2 SV=2	DROME	1	0.128838
2	2	4.221	4.221	4.221	sp|Q9V3H2|PSDE_DROME	26S proteasome non-ATPase regulatory subunit 14 OS=Drosophila melanogaster GN=Rpn11 PE=1 SV=1	DROME	1	0.165914
2.11	2.11	4.814	4.814	2.407	tr|M9PDN9|M9PDN9_DROME	Tubulin gamma chain OS=Drosophila melanogaster GN=gammaTub37C PE=3 SV=1	DROME	1	0.221677
2.1	2.1	17.53	6.42	3.457	sp|O18413|PRS8_DROME	26S proteasome regulatory subunit 8 OS=Drosophila melanogaster GN=Rpt6 PE=1 SV=2	DROME	1	0.178769
2	2	8.864	3.182	3.182	tr|Q9VV75|Q9VV75_DROME	AT02348p OS=Drosophila melanogaster GN=UQCR-C2 PE=1 SV=1	DROME	1	0.0926009
2	2	5.179	2.191	2.191	tr|Q9VHJ8|Q9VHJ8_DROME	Succinate--CoA ligase [ADP-forming] subunit beta, mitochondrial OS=Drosophila melanogaster GN=skap PE=1 SV=2	ADP-forming	1	0.0857111
2	2	9.499	3.43	3.43	tr|B5RJQ1|B5RJQ1_DROME	FI09332p (Fragment) OS=Drosophila melanogaster GN=CG7671-RA PE=2 SV=1	DROME	1	0.105295
2	2	3.612	2.483	2.483	tr|C8VV30|C8VV30_DROME	Serine/threonine-protein phosphatase 2A 55 kDa regulatory subunit B OS=Drosophila melanogaster GN=tws-RB PE=2 SV=1	DROME	1	0.089023
2	2	3.485	3.485	3.485	tr|Q9VG07|Q9VG07_DROME	CG7488 OS=Drosophila melanogaster GN=CG7488 PE=2 SV=2	DROME	1	0.110336
2	2	3.03	3.03	3.03	tr|Q9VDV2|Q9VDV2_DROME	AT06125p OS=Drosophila melanogaster GN=CG6195 PE=1 SV=1	DROME	1	0.0964782
1.86	1.86	9.95	3.483	3.483	tr|Q8MT18|Q8MT18_DROME	CG5028, isoform A OS=Drosophila melanogaster GN=CG5028 PE=1 SV=1	DROME	1	0.105295
0	1.8	9.454	2.941	2.941	sp|O46036|CTBP_DROME	C-terminal-binding protein OS=Drosophila melanogaster GN=CtBP PE=1 SV=3	DROME	1	0.105295
1.78	1.78	9.511	3.804	3.804	sp|P32234|128UP_DROME	GTP-binding protein 128up OS=Drosophila melanogaster GN=128up PE=2 SV=2	DROME	1	0.100694
1.7	1.7	4.751	2.85	2.85	tr|Q8SX76|Q8SX76_DROME	LD24646p OS=Drosophila melanogaster GN=pch2 PE=1 SV=1	DROME	1	0.110336
1.08	1.08	7.979	2.926	2.926	tr|Q9VGW7|Q9VGW7_DROME	Arginine methyltransferase 1 OS=Drosophila melanogaster GN=Art1 PE=1 SV=1	DROME	1	0.105295
0	0.7	9.924	9.924	9.924	tr|A0A0B4LFW3|A0A0B4LFW3_DROME	Odorant-binding protein 56e, isoform B OS=Drosophila melanogaster GN=Obp56e PE=1 SV=1	DROME	1	0.333521
0	0.67	10.35	2.778	2.778	tr|A1Z6M6|A1Z6M6_DROME	DNA polymerase interacting tpr containing protein of 47kD, isoform A OS=Drosophila melanogaster GN=Dpit47 PE=1 SV=1	DROME	1	0.0857111
0	0.51	12.37	2.559	2.559	tr|O77466|O77466_DROME	Thiolase OS=Drosophila melanogaster GN=Thiolase PE=2 SV=1	DROME	1	0.0797752
0	2.15	35.06	18.61	6.926	tr|H9BVD3|H9BVD3_DROME	Polyubiquitin (Fragment) OS=Drosophila melanogaster PE=2 SV=1	DROME	1	0.389495
2.03	2.03	16.11	2.083	2.083	sp|Q9XYU0|MCM7_DROME	DNA replication licensing factor Mcm7 OS=Drosophila melanogaster GN=Mcm7 PE=1 SV=1	DROME	1	0.089023
2	2	3.408	0.5145	0.5145	tr|Q9W1L2|Q9W1L2_DROME	Uncharacterized protein, isoform A OS=Drosophila melanogaster GN=CG30183 PE=4 SV=3	DROME	1	0.0281304
0	2	3.888	2.177	2.177	tr|M9PCB7|M9PCB7_DROME	Trailer hitch, isoform G OS=Drosophila melanogaster GN=tral PE=1 SV=1	DROME	1	0.0926009
2	2	3.09	1.607	1.607	sp|Q9VEG6|PERC_DROME	Chorion peroxidase OS=Drosophila melanogaster GN=Pxt PE=2 SV=3	DROME	1	0.0525003
0	2	2.237	2.237	2.237	tr|Q5LK13|Q5LK13_DROME	Dead box protein 80, isoform B OS=Drosophila melanogaster GN=Dbp80 PE=1 SV=1	DROME	1	0.0797752
2.92	2.92	8.646	2.82	0.5195	tr|Q9VBU7|Q9VBU7_DROME	Nucleoporin 358kD, isoform A OS=Drosophila melanogaster GN=Nup358 PE=1 SV=2	DROME	1	0.0863536
2.38	2.38	11.64	1.953	0.8137	tr|Q8MSW0|Q8MSW0_DROME	Isoleucyl-tRNA synthetase, isoform A OS=Drosophila melanogaster GN=IleRS PE=1 SV=1	DROME	1	0.0600258
2.28	2.28	6.533	2.767	0.7686	tr|Q9U982|Q9U982_DROME	Drosophila dodeca-satellite protein 1 OS=Drosophila melanogaster GN=Dp1 PE=2 SV=1	DROME	1	0.087891
2.13	2.13	5.43	2.262	1.538	tr|A8JNU6|A8JNU6_DROME	Neural conserved at 73EF, isoform I OS=Drosophila melanogaster GN=Nc73EF PE=1 SV=1	DROME	1	0.0734189
0	2.07	3.146	0.9533	0.9533	tr|Q7KIF8|Q7KIF8_DROME	Ran binding protein 7 OS=Drosophila melanogaster GN=msk PE=2 SV=1	DROME	1	0.0435626
2.03	2.03	4.705	1.094	1.094	sp|O62621|COPB2_DROME	Coatomer subunit beta' OS=Drosophila melanogaster GN=beta'COP PE=2 SV=2	DROME	1	0.0452755
2.01	2.01	3.1	0.2443	0.2443	tr|M9PB68|M9PB68_DROME	Purity of essence, isoform B OS=Drosophila melanogaster GN=poe PE=4 SV=1	DROME	1	0.00786267
2.01	2.01	3.351	0.5744	0.5744	tr|Q9V9W7|Q9V9W7_DROME	Rough deal OS=Drosophila melanogaster GN=rod PE=1 SV=2	DROME	1	0.0200482
0	2	3.988	0.2371	0.2371	sp|P37276|DYHC_DROME	Dynein heavy chain, cytoplasmic OS=Drosophila melanogaster GN=Dhc64C PE=2 SV=2	DROME	1	0.00770481
2	2	6.23	0.7329	0.7329	tr|Q9VF56|Q9VF56_DROME	CG5205 OS=Drosophila melanogaster GN=obe PE=1 SV=2	DROME	1	0.01787
2	2	4.494	1.124	0.6822	tr|E2QCN4|E2QCN4_DROME	Not1, isoform F OS=Drosophila melanogaster GN=Not1 PE=1 SV=1	DROME	1	0.0167033
2	2	4.66	0.6657	0.6657	tr|Q9VUH9|Q9VUH9_DROME	CG9425, isoform B OS=Drosophila melanogaster GN=Dmel\CG9425 PE=1 SV=2	DROME	1	0.0228311
2	2	4.943	0.8104	0.8104	tr|Q9W0B8|Q9W0B8_DROME	Coatomer subunit alpha OS=Drosophila melanogaster GN=alphaCOP PE=1 SV=1	DROME	1	0.0307608
2	2	3.81	0.6878	0.6878	sp|Q9V677|ECM29_DROME	Proteasome-associated protein ECM29 homolog OS=Drosophila melanogaster GN=CG8858 PE=1 SV=1	DROME	1	0.0187427
2	2	4.373	0.9076	0.9076	tr|Q9XZ29|Q9XZ29_DROME	EG:BACR25B3.9 protein OS=Drosophila melanogaster GN=Klp3A PE=1 SV=1	DROME	1	0.0311773
2	2	3.663	0.622	0.622	sp|P15348|TOP2_DROME	DNA topoisomerase 2 OS=Drosophila melanogaster GN=Top2 PE=1 SV=1	DROME	1	0.0247981
2	2	3.959	1.471	1.471	tr|M9NDC3|M9NDC3_DROME	Female sterile (2) ketel, isoform B OS=Drosophila melanogaster GN=Fs(2)Ket PE=4 SV=1	DROME	1	0.0491397
2	2	3.103	1.201	1.201	sp|Q23972|SMG_DROME	Protein Smaug OS=Drosophila melanogaster GN=smg PE=1 SV=2	DROME	1	0.0563541
0	2	1.3	1.3	1.3	tr|M9PC99|M9PC99_DROME	Secretory 24CD, isoform C OS=Drosophila melanogaster GN=Sec24CD PE=1 SV=1	DROME	1	0.0502111
1.26	1.26	10.19	1.329	1.329	sp|Q9VYQ8|UBP7_DROME	Ubiquitin carboxyl-terminal hydrolase 7 OS=Drosophila melanogaster GN=Usp7 PE=1 SV=1	DROME	1	0.0339338
0	1.13	2.69	1.674	0.9564	sp|Q9VAW5|LARP_DROME	La-related protein 1 OS=Drosophila melanogaster GN=larp PE=1 SV=5	DROME	1	0.0577676
0.97	0.97	5.486	1.155	1.155	tr|Q9VSK3|Q9VSK3_DROME	Upstream of N-ras, isoform A OS=Drosophila melanogaster GN=Unr PE=1 SV=2	DROME	1	0.0435626
0	0.82	2.632	1.053	0.622	tr|Q8IQV9|Q8IQV9_DROME	Nucleoporin 205kD, isoform B OS=Drosophila melanogaster GN=Nup205 PE=1 SV=1	DROME	1	0.0401453
